# Supplementary material for: Genome-Wide Identification and Expression Analysis of m6A Methyltransferase Family in Przewalskia tangutica Maxim
Source: Int J Mol Sci. 2025 Apr 11;26(8):3593. doi: 10.3390/ijms26083593 (PMC12027458; doi:10.3390/ijms26083593)
Supplement: Supplementary file 1 [file ijms-26-03593-s001.zip › Table S1.xlsx]

## Sheet: Table S1
Table S1. GO enrichment analysis of PtMT genes
module	Go	number	p_value	generatio
Biological Process	mRNA methylation	5	3.9e-12	11.4089
Biological Process	Macromolecule methylation	7	9.29e-12	11.032
Biological Process	Embryo development ending in seed dormancy	5	6.06e-07	6.21753
Biological Process	Nucleic acid metabolic process	7	2.03e-05	4.6925
Molecular Function	Methyltransferase activity	7	1.9e-10	9.72125
Molecular Function	Nucleic acid binding	7	0.0023	2.63827
Molecular Function	RNA binding	5	0.0075	2.12494
Cellular Component	RNA N6-methyladenosine methyltransferase complex	5	3.47	-0.540329
Cellular Component	Nuclear speck	5	2.38	-0.376577
Cellular Component	Nucleus	7	0.64	0.19382
