# Supplementary material for: Genome-Wide Identification and Expression Analysis of m6A Methyltransferase Family in Przewalskia tangutica Maxim
Source: Int J Mol Sci. 2025 Apr 11;26(8):3593. doi: 10.3390/ijms26083593 (PMC12027458; doi:10.3390/ijms26083593)
Supplement: Supplementary file 1 [file ijms-26-03593-s001.zip › Table S2.xlsx]

## Sheet: Table S2
Table S2. Cis-acting element information in the promoter region of PtMT genes
Gene name	Start site	Termination site	Cis-acting elements name	Type
PtMTB1	1128	1153	ABRE	Hormone response
PtMTB2	556	582	ABRE	Hormone response
PtMTB2	557	582	ABRE	Hormone response
PtMTB2	1143	1168	ABRE	Hormone response
PtMTB3	608	633	ABRE	Hormone response
PtMTB3	990	1015	ABRE	Hormone response
PtMTB3	1016	1041	ABRE	Hormone response
PtMTA1	247	272	ABRE	Hormone response
PtMTA1	1445	1472	ABRE	Hormone response
PtMTA1	1614	1639	ABRE	Hormone response
PtMTA2	258	287	ABRE	Hormone response
PtMTA2	260	286	ABRE	Hormone response
PtMTA2	261	286	ABRE	Hormone response
PtMTA2	1593	1618	ABRE	Hormone response
PtMTA2	1611	1636	ABRE	Hormone response
PtMTB1	60	85	CGTCA-motif	Hormone response
PtMTB1	269	294	CGTCA-motif	Hormone response
PtMTB1	807	832	CGTCA-motif	Hormone response
PtMTB1	1440	1465	CGTCA-motif	Hormone response
PtMTB1	1706	1731	CGTCA-motif	Hormone response
PtMTC2	606	631	CGTCA-motif	Hormone response
PtMTB2	60	85	CGTCA-motif	Hormone response
PtMTB2	269	294	CGTCA-motif	Hormone response
PtMTB2	810	835	CGTCA-motif	Hormone response
PtMTB2	1365	1390	CGTCA-motif	Hormone response
PtMTB2	1721	1746	CGTCA-motif	Hormone response
PtMTB3	257	282	CGTCA-motif	Hormone response
PtMTB3	606	631	CGTCA-motif	Hormone response
PtMTB3	1212	1237	CGTCA-motif	Hormone response
PtMTB3	1568	1593	CGTCA-motif	Hormone response
PtMTA1	1980	2005	CGTCA-motif	Hormone response
PtMTC1	893	918	CGTCA-motif	Hormone response
PtMTB1	60	85	CGTCA-motif	Hormone response
PtMTB1	269	294	CGTCA-motif	Hormone response
PtMTB1	807	832	CGTCA-motif	Hormone response
PtMTB1	1440	1465	CGTCA-motif	Hormone response
PtMTB1	1706	1731	CGTCA-motif	Hormone response
PtMTC2	606	631	CGTCA-motif	Hormone response
PtMTB2	60	85	CGTCA-motif	Hormone response
PtMTB2	269	294	CGTCA-motif	Hormone response
PtMTB2	810	835	CGTCA-motif	Hormone response
PtMTB2	1365	1390	CGTCA-motif	Hormone response
PtMTB2	1721	1746	CGTCA-motif	Hormone response
PtMTB3	257	282	CGTCA-motif	Hormone response
PtMTB3	606	631	CGTCA-motif	Hormone response
PtMTB3	1212	1237	CGTCA-motif	Hormone response
PtMTB3	1568	1593	CGTCA-motif	Hormone response
PtMTA1	1980	2005	CGTCA-motif	Hormone response
PtMTC1	893	918	CGTCA-motif	Hormone response
PtMTB1	1569	1596	GARE-motif	Hormone response
PtMTC2	854	881	GARE-motif	Hormone response
PtMTB1	977	1004	GARE-motif	Hormone response
PtMTB1	1684	1711	GARE-motif	Hormone response
PtMTB2	639	666	GARE-motif	Hormone response
PtMTB2	992	1019	GARE-motif	Hormone response
PtMTB2	1699	1726	GARE-motif	Hormone response
PtMTB3	839	866	GARE-motif	Hormone response
PtMTB3	1546	1573	GARE-motif	Hormone response
PtMTC1	564	591	GARE-motif	Hormone response
PtMTA1	1504	1531	TATC-box	Hormone response
PtMTA2	1483	1510	TATC-box	Hormone response
PtMTB1	962	991	TCA-element	Hormone response
PtMTB1	1169	1198	TCA-element	Hormone response
PtMTB2	965	994	TCA-element	Hormone response
PtMTB2	1184	1213	TCA-element	Hormone response
PtMTB3	812	842	TCA-element	Hormone response
PtMTB3	1031	1060	TCA-element	Hormone response
PtMTA1	961	990	TCA-element	Hormone response
PtMTA2	940	969	TCA-element	Hormone response
PtMTB1	250	276	TGA-element	Hormone response
PtMTB2	250	276	TGA-element	Hormone response
PtMTB3	14	40	TGA-element	Hormone response
PtMTC1	573	601	AE-box	Light response
PtMTB1	631	657	Box 4	Light response
PtMTB2	631	657	Box 4	Light response
PtMTA1	1432	1458	Box 4	Light response
PtMTA2	1411	1437	Box 4	Light response
PtMTB2	464	493.5	Gap-box	Light response
PtMTC2	526	555	Gap-box	Light response
PtMTB3	628	655	Gap-box	Light response
PtMTA1	619	646	Gap-box	Light response
PtMTA2	604	631	Gap-box	Light response
PtMTC1	871	900	Gap-box	Light response
PtMTC2	445	472	Gap-box	Light response
PtMTA1	310	337	Gap-box	Light response
PtMTC1	790	817	Gap-box	Light response
PtMTB3	635	661	Gap-box	Light response
PtMTA2	1948	1974	Gap-box	Light response
PtMTC1	97	123	Gap-box	Light response
PtMTC1	1208	1235	G-box	Light response
PtMTB1	1127	1153	G-box	Light response
PtMTB2	556	582	G-box	Light response
PtMTB2	556	582	G-box	Light response
PtMTB2	1142	1168	G-box	Light response
PtMTB3	1016	1042	G-box	Light response
PtMTB3	607	633	G-box	Light response
PtMTB3	989	1015	G-box	Light response
PtMTA1	247	273	G-box	Light response
PtMTA1	1613	1639	G-box	Light response
PtMTA2	260	286	G-box	Light response
PtMTA2	260	286	G-box	Light response
PtMTA2	1592	1618	G-box	Light response
PtMTA2	1610	1636	G-box	Light response
PtMTA1	953	980	MRE	Light response
PtMTA2	932	959	MRE	Light response
PtMTB3	138	169	Sp1	Light response
PtMTC2	528	554	Sp1	Light response
PtMTA1	1683	1709	Sp1	Light response
PtMTA2	1662	1688	Sp1	Light response
PtMTC1	873	899	Sp1	Light response
PtMTC2	703	729	Sp1	Light response
PtMTA1	819	845	Sp1	Light response
PtMTA2	798	824	Sp1	Light response
PtMTC1	1051	1077	Sp1	Light response
PtMTB3	639	669	CAG-motif	Light response
PtMTB1	1805	1831	ARE	stress response
PtMTB2	1820	1846	ARE	stress response
PtMTB3	1115	1141	ARE	stress response
PtMTA1	1953	1979	ARE	stress response
PtMTA2	164	190	ARE	stress response
PtMTA2	1932	1958	ARE	stress response
PtMTC2	380	406	GC-motif	stress response
PtMTA2	244	270	GC-motif	stress response
PtMTB3	877	903	LTR	stress response
PtMTA1	287	313	LTR	stress response
PtMTA1	1207	1233	LTR	stress response
PtMTA2	266	292	LTR	stress response
PtMTA2	632	658	LTR	stress response
PtMTA2	711	737	LTR	stress response
PtMTA2	1186	1212	LTR	stress response
PtMTB2	16	42	MBS	stress response
PtMTC1	13	39	MBS	stress response
PtMTB2	1390	1419	O2-site	growth and development
PtMTB3	1237	1266	O2-site	growth and development
PtMTA1	167	196	O2-site	growth and development
PtMTA1	970	998	O2-site	growth and development
PtMTA2	167	196	O2-site	growth and development
PtMTA2	949	977	O2-site	growth and development
PtMTB1	1941	1967	CAT-box	growth and development
PtMTC2	82	108	CCAAT-box	transcription factor binding sites
PtMTA1	349	375	CCAAT-box	transcription factor binding sites
PtMTC1	388	414	CCAAT-box	transcription factor binding sites
PtMTB1	1641	1667	A-box	unknown function
PtMTB2	1656	1682	A-box	unknown function
PtMTB3	1503	1529	A-box	unknown function
PtMTA1	15	41	A-box	unknown function
PtMTA2	15	41	A-box	unknown function
