# Supplementary material for: Genome-Wide Identification and Expression Analysis of m6A Methyltransferase Family in Przewalskia tangutica Maxim
Source: Int J Mol Sci. 2025 Apr 11;26(8):3593. doi: 10.3390/ijms26083593 (PMC12027458; doi:10.3390/ijms26083593)
Supplement: Supplementary file 1 [file ijms-26-03593-s001.zip › Table S3.xlsx]

## Sheet: Table S3
Table S3. Two-dimensional structures of PtMT genes
Gene name	Sequence length	Core Sequence Position Lenggh
		Alpha helix (Hh)	Extended strand (Ee)	Random coil (Cc)
PtMTA1	738	234(31.71%)	130(17.62%)	374(50.68%)
PtMTA2	731	212(29.00%)	139(19.02%)	380(51.98%)
PtMTB1	1094	236(21.57%)	186(17.00%)	672(61.43%)
PtMTB2	1076	255(23.70%)	170(15.80%)	651(60.50%)
PtMTB3	1050	196(18.67%)	154(14.67%)	700(66.67%)
PtMTC1	439	84(19.13%)	98(22.32%)	257(58.54%)
PtMTC2	288	58(20.14%)	90(31.25%)	140(48.61%)
