# Supplementary material for: Genome-Wide Identification and Expression Analysis of m6A Methyltransferase Family in Przewalskia tangutica Maxim
Source: Int J Mol Sci. 2025 Apr 11;26(8):3593. doi: 10.3390/ijms26083593 (PMC12027458; doi:10.3390/ijms26083593)
Supplement: Supplementary file 1 [file ijms-26-03593-s001.zip › Table S4.xlsx]

## Sheet: Table S4
Table S4. Ka/Ks values of collinear gene pairs of PtMT genes
Gene pair	Non-synonymous substitution rate(Ka)	synonymous substitution rate(Ks)	Ka/Ks
PtMTA1/PtMTA2	0.0251	0.1552	0.1618
PtMTB1/PtMTB2	0.0344	0.0881	0.3909
PtMTC1/PtMTC2	0.0966	0.2149	0.4494
