# Supplementary material for: Genome-Wide Identification and Expression Analysis of m6A Methyltransferase Family in Przewalskia tangutica Maxim
Source: Int J Mol Sci. 2025 Apr 11;26(8):3593. doi: 10.3390/ijms26083593 (PMC12027458; doi:10.3390/ijms26083593)
Supplement: Supplementary file 1 [file ijms-26-03593-s001.zip › Table S5.xlsx]

## Sheet: Table S5
Table S5. The numreads and TPM, differential expression analysis of PtMT genes under six different tissues
sample	TPM								NumReads
	PtMTA1	PtMTA2	PtMTB1	PtMTB2	PtMTB3	PtMTC1	PtMTC2		PtMTA1	PtMTA2	PtMTB1	PtMTB2	PtMTB3	PtMTC1	PtMTC2
flower-1	10.9704	7.39422	5.30708	12.9679	6.96228	2.74923	0.670425		430.787	287.213	323.167	775.485	405.349	58.023	8
flower-2	11.3669	10.0596	5.69608	12.246	7.1232	4.94837	0.623561		474.023	414.989	367.645	776.254	439.647	111.426	8
flower-3	4.05566	2.12791	7.56043	8.54979	7.84601	4.40808	0.083357		158.655	82.345	457.987	508.643	454.479	93	1
leaf-1	5.75199	3.70418	3.6792	5.84473	4.60027	2.09785	0.228946		323.957	206.384	320.293	499.731	383.003	64	4
leaf-2	5.46908	3.40764	3.66447	4.59891	4.31966	2.38156	0.173045		305	188	315.774	389.226	356	72	3
leaf-3	5.89411	3.91028	3.65205	4.8279	4.55425	2.21012	0.116516		324.212	212.788	310.215	402.787	370	66	2
sepal-1	10.3318	10.2734	5.68505	13.6528	9.64833	5.62121	0.316944		426.497	419.503	363.575	857.484	590	125	4
sepal-2	9.04269	7.0584	6.57511	17.1484	12.5252	7.84783	0		377.01	291.096	424.952	1088.42	774	176	0
sepal-3	5.18139	2.53271	2.64458	5.28951	4.89485	8.34738	0		213.005	102.995	168.377	330.742	298	185	0
early_calyx-1	8.91178	7.41975	4.90806	9.51436	8.06813	3.42738	0.228052		380.023	312.995	323.79	616.45	509	79	3
early_calyx-2	11.2764	8.26928	5.26798	9.10136	8.11246	3.13246	0.303204		488.585	354.415	353.844	600.356	521	73	4
early_calyx-3	9.26159	7.48005	4.74656	9.28791	7.86163	3.17806	0.076685		394.843	315.449	313.477	602.408	496.458	73	1
mid_calyx-1	7.52156	5.85586	5.05018	9.18052	5.79277	3.76952	0.305106		322.085	248.051	334.962	598.003	367.387	87	4
mid_calyx-2	6.88341	5.7704	4.34069	7.7008	5.02052	2.20827	0.144003		312.327	258.999	305.074	531.531	337.398	54	2
mid_calyx-3	7.89812	7.53253	4.86156	8.64639	5.98698	3.56741	0.144203		363.51	342.916	347.426	606.783	409.029	87.969	2
late_calyx-1	7.05516	6.27745	4.49133	8.56593	5.97161	3.70902	0.145023		317.525	279.475	313.05	586.358	398	90	2
late_calyx-2	7.08561	6.34858	5.50322	10.4435	7.16521	3.1712	0.159334		289.997	257.03	348.77	650.009	434.22	70	2
late_calyx-3	7.65412	6.61592	4.72218	10.267	6.94549	3.91756	0.078951		314.597	268.998	300.318	641.279	422.403	87	1
