# Supplementary material for: Genome-Wide Identification and Expression Analysis of m6A Methyltransferase Family in Przewalskia tangutica Maxim
Source: Int J Mol Sci. 2025 Apr 11;26(8):3593. doi: 10.3390/ijms26083593 (PMC12027458; doi:10.3390/ijms26083593)
Supplement: Supplementary file 1 [file ijms-26-03593-s001.zip › Table S6.xlsx]

## Sheet: Table S6
Table S6. The transcriptome data specifics
runNum	tissue	Assay Type	ScientificName	platform
SRR22371368	sepal	RNA-Seq	Przewalskia tangutica	Illumina HiSeq X
SRR22371369	sepal	RNA-Seq	Przewalskia tangutica	Illumina HiSeq X
SRR22371370	sepal	RNA-Seq	Przewalskia tangutica	Illumina HiSeq X
SRR22371371	flower	RNA-Seq	Przewalskia tangutica	Illumina HiSeq X
SRR22371372	flower	RNA-Seq	Przewalskia tangutica	Illumina HiSeq X
SRR22371373	flower	RNA-Seq	Przewalskia tangutica	Illumina HiSeq X
SRR22371374	leaf	RNA-Seq	Przewalskia tangutica	Illumina HiSeq X
SRR22371383	leaf	RNA-Seq	Przewalskia tangutica	Illumina HiSeq X
SRR22371384	leaf	RNA-Seq	Przewalskia tangutica	Illumina HiSeq X
SRR22371367	early_calyx	RNA-Seq	Przewalskia tangutica	Illumina HiSeq X
SRR22371381	early_calyx	RNA-Seq	Przewalskia tangutica	Illumina HiSeq X
SRR22371382	early_calyx	RNA-Seq	Przewalskia tangutica	Illumina HiSeq X
SRR22371378	mid_calyx	RNA-Seq	Przewalskia tangutica	Illumina HiSeq X
SRR22371379	mid_calyx	RNA-Seq	Przewalskia tangutica	Illumina HiSeq X
SRR22371380	mid_calyx	RNA-Seq	Przewalskia tangutica	Illumina HiSeq X
SRR22371375	late_calyx	RNA-Seq	Przewalskia tangutica	Illumina HiSeq X
SRR22371376	late_calyx	RNA-Seq	Przewalskia tangutica	Illumina HiSeq X
SRR22371377	late_calyx	RNA-Seq	Przewalskia tangutica	Illumina HiSeq X
