# Supplementary material for: Genome-Wide Identification and Expression Analysis of m6A Methyltransferase Family in Przewalskia tangutica Maxim
Source: Int J Mol Sci. 2025 Apr 11;26(8):3593. doi: 10.3390/ijms26083593 (PMC12027458; doi:10.3390/ijms26083593)
Supplement: Supplementary file 1 [file ijms-26-03593-s001.zip › Table S7.xlsx]

## Sheet: Table S7
Table S7. The primer used in qPCR
Gene name	Primer_F(5' to 3')	Primer_R(5' to 3')
PtMTB1	GTGCAGATGCCTATGTGCGGAAT	GCCTCTTGTTGGACGAGTTGGTT
PtMTB3	TGACGACAACGAACTCTTCCAACAA	CCACCACCCTCTCTCCCTTGAAA
PtMTB2	AAGGAGGTAGGGTTGGGAGAGGA	CATTGGCATTGGAGGTCCGAACT
PtMTA2	CGGAGAGGTGGGCATAGAGGAAT	TTGGTGGTCTAGGCATTGGAGGT
PtMTA1	AGGACGCAAGTGTTAGTGGAGGA	GGTCTAGGCATCGGAGGTGGAA
PtMTC1	ACAAATCGCTGATCGCCCTACTG	CCGTGCAAGTGTTGAACCTCCAT
PtMTC2	GCATTGTCGGTTACCAACAGGGA	GAGGTCCAATTCGCCAGTCATCA
PGK	TCGCTCTTGGAGAAGGTTGAC	CTTGTCGGCAATCACTACATCAG
